# Supplementary material for: Amplified therapeutic targets in high-grade serous ovarian carcinoma – a review of the literature with quantitative appraisal
Source: Cancer Gene Ther. 2023 Feb 20;30(7):955–63. doi: 10.1038/s41417-023-00589-z (PMC9940086; doi:10.1038/s41417-023-00589-z)
Supplement: Supplementary file 2 — Supplementary Table 2 [file 41417_2023_589_MOESM2_ESM.xlsx]

## Sheet: Sheet1
Gene(s)	Score	Ref.	Amplification prevalence	Survival correlation	Knockdown phenotype(s)	KD Method	Cell lines for KD	Addictivity	Reverse phenotype	Other validation	Mechanism insight	Inhibitor use in vitro / in vivo	Limitations / invalidating evidence
CCNE1 (Cyclin E1)	16	1			Growth	3x siRNA	4x high & 4x low CCNE1, including OVCAR3	Yes			Established	SNS-032 in vivo
		2	0.2		Viability	1x siRNA	KURAMOCHI, OVCAR3, OVCAR4, OVCAR8, SKOV3	Yes
		3		CN:mRNA trend Amp:OS p=0.021 OE:OS p=0.001					Transforms p53 mutant FTSECs	Early lesions IHC positive
PAX8	16	4		No correlation in 148 cases, p = 0.60
		5			Migration	CRIPSR	OVCAR8 (-/-) OVCAR4 (+/-)		Rescue only	In vivo tumorigenicity	Proteomics, Gene ontology	Micellar thiostrepton in vivo
		6	0.16		Proliferation, apoptosis	GW shRNA screen, 4 / gene	25 lines inc. Caov3, Caov4, KURAMOCHI, OVCAR4	Yes
URI1	16	7	10% (>6 copies)		Colony formation Cell death	2 x shRNA	OVCAR3, FUOV1 - high TOV21G, SKOV3, HOSE - low	Yes		In vivo KD (OVCAR3)	Proteomics
		8		CN:exp CN:OS & PFS p<0.01 OE:OS p<0.01 OE:PFS p<0.001	Viability (CTG)	HGSOC / endometrioid amplicon siRNA screen - 4/gene	18 EOC cell lines 11 deemed HGSOC inc. OVCAR3, OVCAR4, Caov3, KURAMOCHI
PRKCI	14	9							TP53 & PTEN dependent FTE transformation		Immune suppression
		10			Colony formation, clonal expansion	1x shRNA	OVCAR3, OAW28				Pathway analysis	Auranofin in vivo
		11		Exp (IHC):OS p=0.024
		12	0.33	Amp:OS No correlation in 579 cases, p=0.42	Growth, migration	1x siRNA	12 lines, inc. Coav3, OVCAR3 & OVCAR4	Yes				EpCAM-siPKCι in vivo
FAL1 (lncRNA)	12	13	0.38	CN:OS p=0.03 Exp:OS p<0.001	Growth, anchorage independence	2x siRNA, from lncRNA panel	OVCAR4, A2780, IGROV1, SKOV3	Yes	OE in HOSE cells → colony formation	In vivo siRNA, A2780	Extensive		Xenografts & mechanism work in A2780 cells
ERBB3 (HER3)	10	14	4.5% high gain								Established
		15			Growth	4x siRNA, dox-shRNA	OVCAR8, OVCAR5, SKOV3, IGROV1	Yes		In vivo knockdown		MM-121 in vitro and in vivo
		16		Exp (IHC):OS p=0.034
BCL2L1 (BCL-xL)	10	17	0.08	Exp (IHC):PFS known p=0.01 (18)	Chemotherapy resistance	Genome-wide CRISPR screen, 4x gRNA / gene	KURAMOCHI, OVSAHO		Induced cisplatin and/or paclitaxel resistance in overexpression screen		Established	Navitoclax & A1331852 in vitro	No evidence of drug-independent phenotype changes
MCL1	10	17	0.12	Exp (IHC):OS known p=0.01 (19)								S63845 in vitro
BCL2	10	17	0.04	Exp (IHC):OS known p=0.0064 (20)								Venetoclax & navitoclax in vitro
ID4	10	21	Locus - 32%		Proliferation	2x shRNA	11 lines, including OVCAR3, OVCAR4, Caov3		Tumorigenicity in IOSE-M/FTSEC-M		Gene expression profiling	Tumour-penetrating nanocomplexes siRNA - in vivo
RSF1	9	22			Paclitaxel sensitivity	1x siRNA				In vivo knockdown
		23	0.13	Amp:Exp (IHC) Amp:OS p=0.015 OE:OS p=0.037	Growth	1x siRNA	OVCAR3, HeLa, OSE	Yes
		24			Paclitaxel sensitivity	1x siRNA	MPSC1, A2780, SKOV3 & PTX-resistant derivatives		Tet-off RSF1 in SKOV3 cells → PTX resistance		Transcriptome profiling
CDC42BPA (MRCKA)	9	25	0.08		Viability, migration, kinase signalling, chemosensitivity, spheroid formation	1x siRNA	10 lines, inc. KURAMOCHI, OVCAR3, OVCAR4 , Caov3				Kinase analysis	BDP9066 in vitro
PRLR	8	26	0.11	Exp:OS p=0.049, HR=0.8826	Proliferation, tumour formation	CRISPR	OVCAR3, FT33-Tag-Myc	Receptor stimulation	Prolactin overexpression in FTE	Xenografts	Signalling cascades
BCL2L2 (BCL-W)	8	17	0.04		Chemotherapy resistance	Genome-wide CRISPR screen, 4x gRNA / gene	KURAMOCHI, OVSAHO		Induced cisplatin and paclitaxel resistance in overexpression screen		Established		No evidence of drug-independent phenotype changes
AKT2	8	27	0.06		Apoptosis	Achilles shRNA screen data	OVCAR3, Caov3		FTSEC cells, with & without CCNE1		Established	AKTi - MK2206 in vitro	Context of CCNE1 amplification
		28			Growth / metastasis		ID8						KD in ID8 was tumour promoting
		29			Migration		SKOV3, HEY			PKM2 OE xenograft	PKM2 relation
TIGAR (C12orf5)	8	30	0.11	Amp:exp Exp:OS p=0.0036	Olaparib sensitivity Colony formation	GW CRISPR screen, 3 / gene 2x siRNA	A2780 - screen OVCA420 & ES-2 siRNA				Extensive
CACNA1C DYRK1B GAB2 PAK4 SAMD4B ZFP36	8	8	Locus known	CN:exp p<0.05 in at least 1 dataset Amp:OS p<0.05 in at least 1 dataset	Viability (CTG)	HGSOC / endometrioid amplicon siRNA screen - 4/gene	18 EOC cell lines 11 deemed HGSOC Including OVCAR3, OVCAR4, Caov3, KURAMOCHI
BMP8B	7	8	Locus known	CN:exp CN:OS not significant (dataset size not stated)	Viability (CTG)	HGSOC / endometrioid amplicon siRNA screen - 4/gene	18 EOC cell lines 11 deemed HGSOC Including OVCAR3, OVCAR4, Caov3, KURAMOCHI
SLPI	7	31			Proliferation, apoptosis	1x siRNA	OVCAR3, SKOV3, HEY-A8	Yes	rhSLP1 increased OVCAR3 & HEY-A8 proliferation		Proteomics	Binding antibody
NOTCH3 (NICD3)	7	32	Locus - 19%		Proliferation, apoptosis	1x siRNA	OVCAR3, A2780, SKOV3	Yes			Transcriptomics & stemness	γ-secretase inhibitor 1 in vitro
		33			Migration, PTX sensitivity	1x siRNA	SKPac (SKOV3 derived)				Established	γ-secretase inhibitor 1 in vitro
		34		Exp (IHC):OS Stage III/IV, p=0.002
		35			Platin resistance & stemness				Ectopic NICD3 in OSE increased CSC markers
ERBB2 (HER2)	6	15	3.1% high gain								Established
		36			Apoptosis	1x siRNA	SKOV3
		37		No correlation in 105 cases
		38			Tumour formation, stemness, chemosensitivity	1x siRNA	SKOV3		OE in A2780 & OVCAR5 increased stem cell population	In vivo knockdown		Lapatinib in vivo
FOXM1	6	39		Exp (IHC):OS p=0.019	Migration/invasion, taxane sensitivity	1x siRNA	SKOV3				Target gene exp / ChIP
		40	0.12	CN:OS p=0.012	Cell cycle	1x siRNA	COV362, IOSE-SV		FOXM1c OE in HOSE → S & G2/M phase		Target gene exp
		41										Thiostrepton -> chemosensitivity
MYC (c-Myc)	6	42			Proliferation, cell cycle arrest	1x siRNA	Hey, Ovca420 - MYCC high Caov3, A2780 - MYCC low	Yes			Gene dependence / established
		43	0.16	No correlation in 150 cases
		44							Transforms FTSEC with additional mutations
PI3 (Elafin)	6	45	Locus amp common	Amp:Exp (IHC) Exp (IHC):OS HR=1.65, p=0.02							Regulation by NF-κB
		46		Exp:OS	Proliferation	3x siRNA	OVCAR8	Inadequate evidence	Increased proliferation & motility in OVCAR8		Pathway analysis	U0126 reduced pERK in vitro	No endogenously expressing lines used
PVT1 (lncRNA)	6	47	0.32	Exp:OS p=0.023	Proliferation, metabolism	1x shRNA	SKOV3, A2780				miR-140 & FOXO4 regulation
		48			Proliferation / viability, apoptosis	1x siRNA	4 high, 4 low, including Caov3 and Caov4	Yes
SEC62 (TLOC1)	6	49	Locus amp common		Growth, anoikis escape, invasion	3q26 panel - 5x shRNA	FUOV1 (other tissue lines)		Anoikis escape (HMLE) Tumorigenicity (MEF)		Extensive - HMLE cells
FXR1	6	50	>40%	Exp:OS HR=2.2, p<0.001	Growth, migration	2x siRNA	OVCAR5, HEYA8, KURAMOCHI			In vivo KD (HEY-A8)	GSEA, SUnSET, MYC translation	Liposomal siRNA in vivo	Xenograft work in HEY-A8 cells
CSNK1D	5	51	0.04		Chemosensitivity, proliferation, migration	2x shRNA	OVCAR3, IGROV1, OC316			In vivo knockdown	Chemosensitivity		KD increased migration in 1 cell line
BRD4	5	52	0.16	"Alteration":OS p=0.01	Viability	siRNA	A2780, OVCAR3/5/8, IGROV1, SKOV3				Extensive - GEP, ChIP	JQ1 (small molecule inhibitor)	KD in context of CHK1 inhibition
PAF1 (PD2)	5	53	Locus known		Stemness	siRNA and CRISPR +/-	OVCAR3				Co-expression & Co-IP
SKIL (SnoN)	5	49	Locus amp common		Growth, anoikis escape, invasion	3q26 panel - 5x shRNA	FUOV1 (other tissue lines)		Invasiveness (HMLE) Tumorigenicity (MEF)		Extensive - HMLE cells
		54	35% at least 1 copy	CN:exp	Growth	2x siRNA	OVCAR8, SKOV3, HEY, OVCA429		Induced senescence in immortalised OSEs		Proteomics
RAB25	5	55	Locus amplified	CN:DFS p<0.05 OE:OS p<0.05	Apoptosis	1x siRNA	OVCAR3, A2780		OE increased colony formation, anoikis escape & in vivo tumorigenicity
PIK3CA	4	56			Growth	1x siRNA	A1847, A2008, OVCAR5, OVCAR10				Established
		27	0.17
		57		Amp:platinum sensitivity
		58										Extensive in vitro & in vivo inhibitor use
NUF2	3	59	39% >1.2 fold	CN:Exp Exp:OS non-significant trend, p=0.058	Apoptosis	Druggable genome screen → 4x siRNA / gene	8 lines, top: OVCAR8						Primary screen in A1847 cells, apoptosis in A2780
NDC80 PTN	3	59	12%, 36% >1.2 fold respectively	CN:Exp Exp:OS not significant (dataset size not stated)	Apoptosis	Druggable genome screen → 4x siRNA / gene	8 lines, top: OVCAR8						Primary screen in A1847 cells, apoptosis in A2780
ATAD2	3	60	0.34	Amp:Exp Exp:OS HR=1.8, p=3.2e-08 Exp:DFS HR=1.57, p=6.4e-06	Proliferation, colony formation	CRISPR	SKOV3, A2780			Ki-67 coexpression	Proliferation pathway
MALAT1 (lncRNA)	3	61	0.03	Amp:Exp Amp:OS p=0.0045 Exp:OS p=0.002	Anoikis escape	ASO (siRNA unsuccessful)	OV1847, HEY				Alternate splicing
UBR5 (EDD)	-2	62	Known	Exp (IHC):OS HR=1.96, p=0.006	Cisplatin sensitivity	1x siRNA	A2780-cp70						Parental A2780 expression higher
Score legend:		-2		Supplementary Table 2
		-1		The 44 scoring amplified therapeutic targets in high-grade serous ovarian carcinoma, with score legend.
		0
		+1		ChIP = chromatin immunoprecipitation, CN = copy number, co-IP = co-immunoprecipitation, CSC = cancer stem cell, CTG = CellTiter-Glo, dox-shRNA = doxycycline-inducible shRNA,
		+2		EpCAM = epithelial cell adhesion molecule, Exp = gene expression, GEP = gene expression profiling, GSEA = gene set enrichment analysis, GW = genome-wide,
		+3		HMLE = human mammary epithelial cells, HOSE = human ovarian surface epithelium, IHC = immunohistochemistry, IOSE-M = immortalized ovarian surface epithelial cells,
		+4		MEF = murine embryo fibroblasts, OE = overexpression, rh = recombinant human, SUnSET = surface sensing of translation assay
		+5
